# Supplementary material for: Genetic characterization and passage instability of a novel hybrid virulence plasmid in a ST23 hypervirulent Klebsiella pneumoniae
Source: Front Cell Infect Microbiol. 2022 Jul 28;12:870779. doi: 10.3389/fcimb.2022.870779 (PMC9366888; doi:10.3389/fcimb.2022.870779)
Supplement: Supplementary file 2 [file Table_1.xlsx]

## Sheet: Sheet1
ES964_26895	12210	12632	+	cytochrome c-type biogenesis protein CcmH	CcmH
ES964_26900	12629	13027	+	c-type cytochrome biogenesis protein CcmI	ccmI
ES964_26905	13052	13333	+	hypothetical protein
ES964_26910	13352	13603	+	transposase
ES964_26920	14171	13980	-	hypothetical protein
ES964_26925	14453	15136	+	hypothetical protein
ES964_26930	15181	18165	+	hypothetical protein
ES964_26935	19035	18217	-	hypothetical protein
ES964_26940	19219	19428	+	hypothetical protein
ES964_26945	19479	20036	+	hypothetical protein
ES964_26950	20082	20462	+	hypothetical protein
ES964_26955	20470	21210	+	EscJ/YscJ/HrcJ family type III secretion inner membrane ring protein
ES964_26960	21207	21827	+	hypothetical protein
ES964_26965	21820	22404	+	hypothetical protein
ES964_26970	22401	23738	+	FliI/YscN family ATPase
ES964_26975	23735	24232	+	hypothetical protein
ES964_26980	24207	25235	+	hypothetical protein
ES964_26985	25232	25891	+	EscR/YscR/HrcR family type III secretion system export apparatus protein
ES964_26990	25892	26161	+	flagellar biosynthetic protein FliQ	finO
ES964_26995	26162	26974	+	EscT/YscT/HrcT family type III secretion system export apparatus protein
ES964_27000	26974	28020	+	EscU/YscU/HrcU family type III secretion system export apparatus switch protein
ES964_27005	28106	29005	+	FHA domain-containing protein
ES964_27010	29052	29432	+	hypothetical protein
ES964_27015	29416	29766	+	hypothetical protein
ES964_27020	29756	31888	+	EscV/YscV/HrcV family type III secretion system export apparatus protein
ES964_27025	31969	33177	+	type II and III secretion system protein family protein
ES964_27030	33167	33532	+	hypothetical protein
ES964_27040	34804	34445	-	helix-turn-helix domain-containing protein
ES964_27045	36199	34853	-	ISNCY family transposase
ES964_27050	36662	36408	-	hypothetical protein
ES964_27055	36995	36738	-	hypothetical protein
ES964_27060	37247	37044	-	hemolysin expression modulator Hha	Hha
ES964_27065	37649	37281	-	hypothetical protein
ES964_27070	38187	37693	-	DNA-binding protein
ES964_27075	38793	38218	-	hypothetical protein
ES964_27080	39050	38781	-	hypothetical protein
ES964_27085	39496	41223	+	hypothetical protein
ES964_27090	41220	42635	+	hypothetical protein
ES964_27095	42817	42632	-	hypothetical protein
ES964_27100	43941	42821	-	IS3-like element ISKpn34 family transposase
ES964_27105	44460	47264	+	hypothetical protein
ES964_27110	48437	47409	-	hypothetical protein
ES964_27115	49147	48578	-	hypothetical protein
ES964_27125	49675	49448	-	hypothetical protein
ES964_27130	49727	49945	+	type II toxin-antitoxin system antitoxin CcdA	ccdA
ES964_27135	49947	50252	+	type II toxin-antitoxin system toxin CcdB	ccdB
ES964_27140	50457	50816	+	hypothetical protein
ES964_27145	50843	51157	+	hypothetical protein
ES964_27150	51168	52184	+	hypothetical protein
ES964_27155	52382	53176	+	phage integrase family protein
ES964_27160	53851	53672	-	Par-like protein
ES964_27165	54597	53971	-	cobyrinic acid ac-diamide synthase
ES964_27170	54917	54732	-	hypothetical protein
ES964_27175	56161	55286	-	RepB family plasmid replication initiator protein
ES964_27180	57844	56573	-	translesion error-prone DNA polymerase V subunit UmuC	umuC
ES964_27185	58275	57844	-	translesion error-prone DNA polymerase V autoproteolytic subunit	umuD
ES964_27190	58509	59480	+	StbA family protein
ES964_27195	59483	60154	+	Mediator of plasmid stability
ES964_27200	60217	60447	+	hypothetical protein
ES964_27205	60884	61585	+	DNA methylase
ES964_27210	61585	61806	+	hypothetical protein
ES964_27215	61816	62235	+	DUF1380 domain-containing protein
ES964_27220	62289	63056	+	hypothetical protein
ES964_27225	63737	64165	+	antirestriction protein	ArdA
ES964_27230	64208	64714	+	antirestriction protein ArdA	ArdA
ES964_27235	64757	64948	+	hypothetical protein
ES964_27240	65133	65387	+	DNA polymerase III subunit theta
ES964_27245	65422	65742	+	hypothetical protein
ES964_27260	66422	66649	+	hypothetical protein
ES964_27265	66741	66971	+	hypothetical protein
ES964_27270	67023	68378	+	DUF3560 domain-containing protein
ES964_27275	68426	68989	+	class I SAM-dependent methyltransferase
ES964_27290	69818	70360	+	single-stranded DNA-binding protein	ssb
ES964_27295	70409	70657	+	DUF905 domain-containing protein
ES964_27300	70727	72784	+	ParB/RepB/Spo0J family partition protein
ES964_27305	72829	73260	+	conjugation system SOS inhibitor PsiB	psiB
ES964_27310	73257	73985	+	plasmid SOS inhibition protein A
ES964_27315	73982	74308	+	theronine dehydrogenase
ES964_27320	74364	74738	+	hypothetical protein
ES964_27325	74938	76313	+	IS3 family transposase
ES964_27330	76883	76455	-	NirD/YgiW/YdeI family stress tolerance protein
ES964_27335	78186	77056	-	nickel/cobalt efflux protein RcnA	RcnA
ES964_27340	78468	78199	-	metal resistance protein
ES964_27345	79872	78574	-	MFS transporter
ES964_27350	80864	80106	-	Tat pathway signal sequence
ES964_27355	81838	80918	-	hypothetical protein
ES964_27360	82273	81902	-	hypothetical protein
ES964_27365	83101	82415	-	transmembrane anchor protein
ES964_27370	83852	83115	-	HupE/UreJ family protein
ES964_27375	84261	83896	-	hypothetical protein
ES964_27380	84571	84867	+	XRE family transcriptional regulator
ES964_27385	84872	86197	+	type II toxin-antitoxin system HipA family toxin
ES964_27395	87776	86629	-	IS3 family transposase
ES964_27400	88044	88289	+	XRE family transcriptional regulator
ES964_27405	88276	91239	+	DEAD/DEAH box helicase
ES964_27410	91294	94434	+	site-specific DNA-methyltransferase
ES964_27415	94434	97796	+	type III restriction endonuclease subunit R
ES964_27420	97965	98351	+	hypothetical protein
ES964_27430	99167	99967	+	DUF945 domain-containing protein
ES964_27435	100017	101137	+	IS3-like element ISKpn34 family transposase
ES964_27440	101261	101575	+	hypothetical protein
ES964_27445	102093	101608	-	lytic transglycosylase
ES964_27450	102525	102917	+	relaxosome protein TraM	traM
ES964_27455	103155	103859	+	hypothetical protein
ES964_27460	103943	104143	+	TraY domain-containing protein
ES964_27465	104212	104580	+	type IV conjugative transfer system pilin TraA	traA
ES964_27470	104594	104899	+	type IV conjugative transfer system protein TraL	traL
ES964_27475	104919	105485	+	type IV conjugative transfer system protein TraE	traE
ES964_27480	105472	106212	+	type-F conjugative transfer system secretin TraK	traK
ES964_27485	106212	107636	+	conjugal transfer protein TraB	TraB
ES964_27490	107750	108334	+	type IV conjugative transfer system protein TraV	traV
ES964_27495	108466	108876	+	hypothetical protein
ES964_27500	108982	109200	+	hypothetical protein
ES964_27505	109201	109512	+	hypothetical protein
ES964_27510	109579	109983	+	hypothetical protein
ES964_27520	110368	110760	+	hypothetical protein
ES964_27525	110832	113474	+	type IV secretion system protein TraC	traC
ES964_27530	113471	113860	+	type-F conjugative transfer system protein TrbI	trbI
ES964_27535	113860	114495	+	type-F conjugative transfer system protein TraW	traW
ES964_27540	114530	114931	+	hypothetical protein
ES964_27545	114928	115917	+	conjugal transfer protein TraU	TraU
ES964_27550	115930	116568	+	type-F conjugative transfer system pilin assembly protein TrbC	trbC
ES964_27555	116627	118582	+	type-F conjugative transfer system mating-pair stabilization protein TraN	traN
ES964_27560	118614	118868	+	conjugal transfer protein TrbE	TrbE
ES964_27565	118846	119094	+	hypothetical protein
ES964_27570	119107	119433	+	hypothetical protein
ES964_27575	119454	120206	+	type-F conjugative transfer system pilin assembly protein TraF	traF
ES964_27580	120217	120456	+	conjugal transfer protein TraQ	TraQ
ES964_27585	120428	120985	+	type-F conjugative transfer system pilin assembly thiol-disulfide isomerase TrbB	trbB
ES964_27590	121031	121474	+	conjugal transfer protein TrbF	TrbF
ES964_27595	121464	122831	+	conjugal transfer protein TraH	TraH
ES964_27600	122831	125680	+	conjugal transfer protein TraG	TraG
ES964_27605	125686	126216	+	conjugal transfer protein TraS	TraS
ES964_27610	126402	127133	+	complement resistance protein TraT	traT
ES964_27615	127632	128015	+	hypothetical protein
ES964_27620	128142	130454	+	type IV conjugative transfer system coupling protein TraD	traD
ES964_27625	130454	135715	+	conjugative transfer relaxase/helicase TraI	traI
ES964_27630	135796	136521	+	type-F conjugative transfer system pilin acetylase TraX	traX
ES964_27635	136593	137186	+	fertility inhibition protein FinO	finO
ES964_27640	137353	137949	+	hypothetical protein
ES964_27645	137999	138643	+	hypothetical protein
ES964_27650	138699	139349	+	DUF2726 domain-containing protein
ES964_27655	139346	139654	+	hypothetical protein
ES964_27660	139758	140309	+	phospholipase D family protein
ES964_27665	140445	140696	+	replication regulatory protein RepA	repA
ES964_27670	140928	141005	+	RepA leader peptide Tap	tap
ES964_27675	140998	141855	+	incFII family plasmid replication initiator RepA	repA
ES964_27680	141906	142163	+	hypothetical protein
ES964_27685	130138	142160	-	hypothetical protein
